# Supplementary material for: Functionality of IAV packaging signals depends on site-specific charges within the viral nucleoprotein
Source: J Virol. 2024 Mar 12;98(4):e01972-23. doi: 10.1128/jvi.01972-23 (PMC11019843; doi:10.1128/jvi.01972-23)
Supplement: Table S1 — Overview of the plasmids, primers, and viruses used in this study. [file jvi.01972-23-s0003.xlsx]

## Sheet: Plasmids
Table S1: An overview of the primers, viruses and plasmids used in the study
Plasmids used in this study
plasmid name	source
pHW2000_SC35M_PB2	Gabriel et al. 2005 DOI: https://doi.org/10.1073/pnas.0507415102
pHW2000_SC35M_PB1	Gabriel et al. 2005 DOI: https://doi.org/10.1073/pnas.0507415102
pHW2000_SC35M_PA	Gabriel et al. 2005 DOI: https://doi.org/10.1073/pnas.0507415102
pHW2000_SC35M_HA	Gabriel et al. 2005 DOI: https://doi.org/10.1073/pnas.0507415102
pHW2000_SC35M_NP	Gabriel et al. 2005 DOI: https://doi.org/10.1073/pnas.0507415102
pHW2000_SC35M_NA	Gabriel et al. 2005 DOI: https://doi.org/10.1073/pnas.0507415102
pHW2000_SC35M_M	Gabriel et al. 2005 DOI: https://doi.org/10.1073/pnas.0507415102
pHW2000_SC35M_NS	Gabriel et al. 2005 DOI: https://doi.org/10.1073/pnas.0507415102
pHW2000_SC35M_PB2TPS	corresponds to S1 in Bolte et al. 2019 DOI: https://doi.org/10.1128/JVI.01861-18
pHW2000_SC35M_PB1TPS	corresponds to S2 in Bolte et al. 2019 DOI: https://doi.org/10.1128/JVI.01861-18
pHW2000_SC35M_PATPS	corresponds to S3 in Bolte et al. 2019 DOI: https://doi.org/10.1128/JVI.01861-18
pHW2000_SC35M_NPK229R	Giese et al. 2017 DOI: https://doi.org/10.1038/s41467-017-01112-3
pHW2000_SC35M_NPK229Q	Giese et al. 2017 DOI: https://doi.org/10.1038/s41467-017-01112-3
pHW2000_SC35M_NPK229A	this study
pHW2000_SC35M_NPK229N	this study
pHW2000_SC35M_NPK184R	this study
pHW2000_SC35M_NPK184Q	this study
pHW2000_SC35M_NPK77R	Giese et al. 2017 DOI: https://doi.org/10.1038/s41467-017-01112-3
pHW2000_SC35M_NPK77Q	Giese et al. 2017 DOI: https://doi.org/10.1038/s41467-017-01112-3
pCAGGs_SC35M_PBS	Giese et al. 2017 DOI: https://doi.org/10.1038/s41467-017-01112-3
pCAGGs_SC35M_PB1	Giese et al. 2017 DOI: https://doi.org/10.1038/s41467-017-01112-3
pCAGGs_SC35M_PA	Giese et al. 2017 DOI: https://doi.org/10.1038/s41467-017-01112-3
pCAGGs_SC35M_NP	Giese et al. 2017 DOI: https://doi.org/10.1038/s41467-017-01112-3
pCAGGs_SC35M_NPK229R	Giese et al. 2017 DOI: https://doi.org/10.1038/s41467-017-01112-3
pCAGGs_SC35M_NPK229Q	Giese et al. 2017 DOI: https://doi.org/10.1038/s41467-017-01112-3
pCAGGs_SC35M_NPK229A	this study
pCAGGs_SC35M_NPK229N	this study
pCAGGs_SC35M_NPK184R	this study
pCAGGs_SC35M_NPK184Q	this study
pCAGGs_SC35M_NPK77R	Giese et al. 2017 DOI: https://doi.org/10.1038/s41467-017-01112-3
pCAGGs_SC35M_NPK77Q	Giese et al. 2017 DOI: https://doi.org/10.1038/s41467-017-01112-3
pPolI-FFLuc-RT	Giese et al. 2017 DOI: https://doi.org/10.1038/s41467-017-01112-3
pRL-SV40	Giese et al. 2017 DOI: https://doi.org/10.1038/s41467-017-01112-3

## Sheet: Mutagenesis Primer
Mutagenesis primers used in this study
	mutated nucleotides are highlighted in red
	5'cDNA3'
plasmid name	primer fwd	primer rev
pHW2000_SC35M_PB2TPS	CGGGATAGCTCTATCTTGACGGATTCACAGACAGCGACCAAAAGAATTCG	CTGTCTGTGAATCCGTCAAGATAGAGCTATCCCGCTTCCGTTTCATTACCAAC
pHW2000_SC35M_PB1TPS	ATCATGAAAATTTGCAGTACAATCGAGGAACTCAGACGGCAGAAATAGTGAATTTAG	TCTGAGTTCCTCGATTGTACTGCAAATTTTCATGATCTCAGCAAACTCCTCCTTC
pHW2000_SC35M_PATPS	CTTAATGCAAGCTGGTTTAATAGTTTCTTAACGCATGCACTGAAATAGCTGTGG	CAGTGCATGCGTTAAGAAACTATTAAACCAGCTTGCATTAAGCAAAACCCAGGGATCATTAATCAGG
SC35M_NPK229R	CATTCTCAAGGGGCGCTTTCAAACAG	CTGTTTGAAAGCGCCCCTTGAGAATG
SC35M_NPK229Q	CATTCTCAAGGGGCAGTTTCAAACAG	CTGTTTGAAACTGCCCCTTGAGAATG
SC35M_NPK229N	CATTCTCAAGGGGAACTTTCAAAC	GTTTGAAAGTTCCCCTTGAGAATG
SC35M_NPK229A	CATTCTCAAGGGGGCGTTTCAAACAG	CTGTTTGAAACGCCCCCTTGAGAATG
SC35M_NPK184R	GCAGCAGTGCGCGGGGTTGG	CCAACCCCGCGCACTGCTGC
SC35M_NPK184Q	GCAGCAGTGCAGGGGGTTGG	CCAACCCCCTGCACTGCTGC
SC35M_NPK77R	GGAGAAACCGCTATCTGGAAG	CTTCCAGATAGCGGTTTCTCC
SC35M_NPK77Q	GGAGAAACCAGTATCTGGAAG	CTTCCAGATACTGGTTTCTCC
phw2000_SC35M_NP_BSMBI_fwd	GATCCGTCTCAGGGAGCGAAAGCAGGGTAGATAATC
phw2000_SC35M_NP_BSMBI_rev		GATCCGTCTCGTATTAGTAGAAACAAGGGTATTTTTCTTTAATTG
pCAGGs_SC35M_NP_Not1_fwd	GATCGCGGCCGCACCATGGCGTCTCAAGGC
pCAGGs_SC35M_NP_XhoI_rev		GATCCTCGAGTTAATTGTTATACTCCTCTGCA

## Sheet: Viruses
Virueses used in this study
				mutated segments are highlighted in red
virus name	plasmids used
	PB2	PB1	PA	HA	NP	NA	M	NS		Stock titer
rWT	pHW2000_SC35M_PB2	pHW2000_SC35M_PB1	pHW2000_SC35M_PA	pHW2000_SC35M_HA	pHW2000_SC35M_NP	pHW2000_SC35M_NA	pHW2000_SC35M_M	pHW2000_SC35M_NS		6,6 x 108 PFU/mL
rNPK77R	pHW2000_SC35M_PB2	pHW2000_SC35M_PB1	pHW2000_SC35M_PA	pHW2000_SC35M_HA	pHW2000_SC35M_NPK77R	pHW2000_SC35M_NA	pHW2000_SC35M_M	pHW2000_SC35M_NS		1,1 x 108 PFU/mL
rNPK77Q	pHW2000_SC35M_PB2	pHW2000_SC35M_PB1	pHW2000_SC35M_PA	pHW2000_SC35M_HA	pHW2000_SC35M_NPK77Q	pHW2000_SC35M_NA	pHW2000_SC35M_M	pHW2000_SC35M_NS		3,6 x 108 PFU/mL
rNPK184R	pHW2000_SC35M_PB2	pHW2000_SC35M_PB1	pHW2000_SC35M_PA	pHW2000_SC35M_HA	pHW2000_SC35M_NPK184R	pHW2000_SC35M_NA	pHW2000_SC35M_M	pHW2000_SC35M_NS		8,8 x 108 PFU/mL
rNPK184Q	pHW2000_SC35M_PB2	pHW2000_SC35M_PB1	pHW2000_SC35M_PA	pHW2000_SC35M_HA	pHW2000_SC35M_NPK184Q	pHW2000_SC35M_NA	pHW2000_SC35M_M	pHW2000_SC35M_NS		4,6 x 108 PFU/mL
rNPK229R	pHW2000_SC35M_PB2	pHW2000_SC35M_PB1	pHW2000_SC35M_PA	pHW2000_SC35M_HA	pHW2000_SC35M_NPK229R	pHW2000_SC35M_NA	pHW2000_SC35M_M	pHW2000_SC35M_NS		1,2 x 108 PFU/mL
rNPK229Q	pHW2000_SC35M_PB2	pHW2000_SC35M_PB1	pHW2000_SC35M_PA	pHW2000_SC35M_HA	pHW2000_SC35M_NPK229Q	pHW2000_SC35M_NA	pHW2000_SC35M_M	pHW2000_SC35M_NS		1,6 x 108 PFU/mL
rNPK229N	pHW2000_SC35M_PB2	pHW2000_SC35M_PB1	pHW2000_SC35M_PA	pHW2000_SC35M_HA	pHW2000_SC35M_NPK229N	pHW2000_SC35M_NA	pHW2000_SC35M_M	pHW2000_SC35M_NS		1,2 x 107 PFU/mL
rNPK229A	pHW2000_SC35M_PB2	pHW2000_SC35M_PB1	pHW2000_SC35M_PA	pHW2000_SC35M_HA	pHW2000_SC35M_NPK229A	pHW2000_SC35M_NA	pHW2000_SC35M_M	pHW2000_SC35M_NS		3,2 x 108 PFU/mL
rNPK77R+PB2TPS	pHW2000_SC35M_PB2TPS	pHW2000_SC35M_PB1	pHW2000_SC35M_PA	pHW2000_SC35M_HA	pHW2000_SC35M_NPK77R	pHW2000_SC35M_NA	pHW2000_SC35M_M	pHW2000_SC35M_NS		4,2 x 108 PFU/mL
rNPK77R+PB1TPS	pHW2000_SC35M_PB2	pHW2000_SC35M_PB1TPS	pHW2000_SC35M_PA	pHW2000_SC35M_HA	pHW2000_SC35M_NPK77R	pHW2000_SC35M_NA	pHW2000_SC35M_M	pHW2000_SC35M_NS		5,9 x 106 PFU/mL
rNPK77R+PATPS	pHW2000_SC35M_PB2	pHW2000_SC35M_PB1	pHW2000_SC35M_PATPS	pHW2000_SC35M_HA	pHW2000_SC35M_NPK77R	pHW2000_SC35M_NA	pHW2000_SC35M_M	pHW2000_SC35M_NS		3,4 x 108 PFU/mL
rNPK77Q+PB2TPS	pHW2000_SC35M_PB2TPS	pHW2000_SC35M_PB1	pHW2000_SC35M_PA	pHW2000_SC35M_HA	pHW2000_SC35M_NPK77Q	pHW2000_SC35M_NA	pHW2000_SC35M_M	pHW2000_SC35M_NS		4 x 108 PFU/mL
rNPK77Q+PB1TPS	pHW2000_SC35M_PB2	pHW2000_SC35M_PB1TPS	pHW2000_SC35M_PA	pHW2000_SC35M_HA	pHW2000_SC35M_NPK77Q	pHW2000_SC35M_NA	pHW2000_SC35M_M	pHW2000_SC35M_NS		1,3 x 108 PFU/mL
rNPK77Q+PATPS	pHW2000_SC35M_PB2	pHW2000_SC35M_PB1	pHW2000_SC35M_PATPS	pHW2000_SC35M_HA	pHW2000_SC35M_NPK77Q	pHW2000_SC35M_NA	pHW2000_SC35M_M	pHW2000_SC35M_NS		5,4 x 108 PFU/mL
rNPK184R+PB2TPS	pHW2000_SC35M_PB2TPS	pHW2000_SC35M_PB1	pHW2000_SC35M_PA	pHW2000_SC35M_HA	pHW2000_SC35M_NPK184R	pHW2000_SC35M_NA	pHW2000_SC35M_M	pHW2000_SC35M_NS		7,1 x 107 PFU/mL
rNPK184R+PB1TPS	pHW2000_SC35M_PB2	pHW2000_SC35M_PB1TPS	pHW2000_SC35M_PA	pHW2000_SC35M_HA	pHW2000_SC35M_NPK184R	pHW2000_SC35M_NA	pHW2000_SC35M_M	pHW2000_SC35M_NS		2,8 x 107 PFU/mL
rNPK184R+PATPS	pHW2000_SC35M_PB2	pHW2000_SC35M_PB1	pHW2000_SC35M_PATPS	pHW2000_SC35M_HA	pHW2000_SC35M_NPK184R	pHW2000_SC35M_NA	pHW2000_SC35M_M	pHW2000_SC35M_NS		4 x 107 PFU/mL
rNPK184Q+PB2TPS	pHW2000_SC35M_PB2TPS	pHW2000_SC35M_PB1	pHW2000_SC35M_PA	pHW2000_SC35M_HA	pHW2000_SC35M_NPK184Q	pHW2000_SC35M_NA	pHW2000_SC35M_M	pHW2000_SC35M_NS		3,4 x 107 PFU/mL
rNPK184Q+PB1TPS	pHW2000_SC35M_PB2	pHW2000_SC35M_PB1TPS	pHW2000_SC35M_PA	pHW2000_SC35M_HA	pHW2000_SC35M_NPK184Q	pHW2000_SC35M_NA	pHW2000_SC35M_M	pHW2000_SC35M_NS		1,3 x 106 PFU/mL
rNPK184Q+PATPS	pHW2000_SC35M_PB2	pHW2000_SC35M_PB1	pHW2000_SC35M_PATPS	pHW2000_SC35M_HA	pHW2000_SC35M_NPK184Q	pHW2000_SC35M_NA	pHW2000_SC35M_M	pHW2000_SC35M_NS		2 x 107 PFU/mL
rNPK229R+PB2TPS	pHW2000_SC35M_PB2TPS	pHW2000_SC35M_PB1	pHW2000_SC35M_PA	pHW2000_SC35M_HA	pHW2000_SC35M_NPK229R	pHW2000_SC35M_NA	pHW2000_SC35M_M	pHW2000_SC35M_NS		2,2 x 107 PFU/mL
rNPK229R+PB1TPS	pHW2000_SC35M_PB2	pHW2000_SC35M_PB1TPS	pHW2000_SC35M_PA	pHW2000_SC35M_HA	pHW2000_SC35M_NPK229R	pHW2000_SC35M_NA	pHW2000_SC35M_M	pHW2000_SC35M_NS		4,6 x 106 PFU/mL
rNPK229R+PATPS	pHW2000_SC35M_PB2	pHW2000_SC35M_PB1	pHW2000_SC35M_PATPS	pHW2000_SC35M_HA	pHW2000_SC35M_NPK229R	pHW2000_SC35M_NA	pHW2000_SC35M_M	pHW2000_SC35M_NS		2,6 x 107 PFU/mL
rNPK229Q+PB2TPS	pHW2000_SC35M_PB2TPS	pHW2000_SC35M_PB1	pHW2000_SC35M_PA	pHW2000_SC35M_HA	pHW2000_SC35M_NPK229Q	pHW2000_SC35M_NA	pHW2000_SC35M_M	pHW2000_SC35M_NS		3,8 x 107 PFU/mL
rNPK229Q+PB1TPS	pHW2000_SC35M_PB2	pHW2000_SC35M_PB1TPS	pHW2000_SC35M_PA	pHW2000_SC35M_HA	pHW2000_SC35M_NPK229Q	pHW2000_SC35M_NA	pHW2000_SC35M_M	pHW2000_SC35M_NS		1 x 105 PFU/mL
rNPK229Q+PATPS	pHW2000_SC35M_PB2	pHW2000_SC35M_PB1	pHW2000_SC35M_PATPS	pHW2000_SC35M_HA	pHW2000_SC35M_NPK229Q	pHW2000_SC35M_NA	pHW2000_SC35M_M	pHW2000_SC35M_NS		3,9 x 107 PFU/mL
rNPK229A+PB2TPS	pHW2000_SC35M_PB2TPS	pHW2000_SC35M_PB1	pHW2000_SC35M_PA	pHW2000_SC35M_HA	pHW2000_SC35M_NPK229A	pHW2000_SC35M_NA	pHW2000_SC35M_M	pHW2000_SC35M_NS		8 x 107 PFU/mL
rNPK229A+PB1TPS	pHW2000_SC35M_PB2	pHW2000_SC35M_PB1TPS	pHW2000_SC35M_PA	pHW2000_SC35M_HA	pHW2000_SC35M_NPK229A	pHW2000_SC35M_NA	pHW2000_SC35M_M	pHW2000_SC35M_NS		5,4 x 106 PFU/mL
rNPK229A+PATPS	pHW2000_SC35M_PB2	pHW2000_SC35M_PB1	pHW2000_SC35M_PATPS	pHW2000_SC35M_HA	pHW2000_SC35M_NPK229A	pHW2000_SC35M_NA	pHW2000_SC35M_M	pHW2000_SC35M_NS		1,2 x 106 PFU/mL
rNPK229N+PB2TPS	pHW2000_SC35M_PB2TPS	pHW2000_SC35M_PB1	pHW2000_SC35M_PA	pHW2000_SC35M_HA	pHW2000_SC35M_NPK229N	pHW2000_SC35M_NA	pHW2000_SC35M_M	pHW2000_SC35M_NS		6,6 x 107 PFU/mL
rNPK229N+PB1TPS	pHW2000_SC35M_PB2	pHW2000_SC35M_PB1TPS	pHW2000_SC35M_PA	pHW2000_SC35M_HA	pHW2000_SC35M_NPK229N	pHW2000_SC35M_NA	pHW2000_SC35M_M	pHW2000_SC35M_NS		5,3 x 104 PFU/mL
rNPK229N+PATPS	pHW2000_SC35M_PB2	pHW2000_SC35M_PB1	pHW2000_SC35M_PATPS	pHW2000_SC35M_HA	pHW2000_SC35M_NPK229N	pHW2000_SC35M_NA	pHW2000_SC35M_M	pHW2000_SC35M_NS		1,4 x 105 PFU/mL

## Sheet: RT-qPCR Primer
RT-qPCR primers used in this study
primer name	primer sequence
PB2_fwd	CATGAGGGGTATGAAGAGTTC
PB2_rev	CTCTCCCACTTACTATTAGCTG
PB1_fwd	GCAACGGCTCAAATGGCTCT
PB1_rev	CGAATGACCTCCTCGTCTGAA
PA_fwd	GAGCCAGAACAAAGATCACTAG
PA_rev	CCCCTATCTCATCGAGTTCTAT
HA_fwd	ATGTCAAACAGCCAAGCCTCC
HA_rev	GATGCCTGAAACCATACCACCC
NP_fwd	CAGACCTGAAGATGTGTCTTTCCAG
NP_rev	CTCCTCTGCATTGTCTCCGAAG
NA_fwd	CTTCCTTTGCGTGGGATGGT
NA_rev	TGTGGTAGTGAGCCTTCGGT
M_fwd	GGTGACAACAACCAACCCATT
M_rev	CTGGCAACCTCCATAGCCTC
NS_fwd	GGACCAGGCGATCATGGATAA
NS_rev	CAATTGCTCCTTCTTCGGTGAA

## Sheet: Sequencing Primer
Sequencing primers used in this study
	5'cDNA3'
plasmid name	primer fwd	primer rev
SC35M_PB2_NCR	TGAGAAGGGCAACAGTATCAGCAG	AGTAGAAACAAGGTCGTTTTTAAACAATTCG
SC35M_PB1_NCR	ACATTAGCGAGGAGCATTTGTG	AGCTAAATTCACTATTTCTGCCGTCTG
SC35M_PA_NCR	CACGCCCTCTCAGATTACCAG	GCATTGCCACAGCTATTTCAGTG
SC35M_NP_NCR	AGCGAAAGCAGGGTAGATAATC	AGTAGAAACAAGGGTATTTTTCTTTAATTG
